# Supplementary material for: Renal Angiomyolipoma with Tumor Thrombus in the Inferior Vena Cava and Right Atrium Accompanied by Renal Cell Carcinoma: A Case Report
Source: Medicina (Kaunas). 2024 Aug 10;60(8):1293. doi: 10.3390/medicina60081293 (PMC11356200; doi:10.3390/medicina60081293)
Supplement: Supplementary file 1 [file medicina-60-01293-s001.zip]

Archive with 3 entries (3 files):
- CARE.pdf
- Video S1.mp4
- Video S2.mp4
